# Supplementary material for: Diversity and evolution of the transposable element repertoire in arthropods with particular reference to insects
Source: BMC Evol Biol. 2019 Jan 9;19:11. doi: 10.1186/s12862-018-1324-9 (PMC6327564; doi:10.1186/s12862-018-1324-9)
Supplement: Supplementary file 1 — Statistics on the TE content of arthropod genomes. This tab-separated table lists the genome assembly size as well as the genome coverage of DNA, LINE, LTR, SINE, and Unknown transposons. (TXT 8 kB) [file 12862_2018_1324_MOESM1_ESM.txt]

Species	Genome size	DNA	LINE	LTR	SINE	Unknown	Total	Coverage [%]
Acromyrmex echinatior	295944863	14028877	5564391	3332023	321166	56838168	80084625	27.0606572414132
Acyrthosiphon pisum	541675471	46850908	7139839	2352412	38433072	44085709	138861940	25.6356337760031
Aedes aegypti	1383971543	284584199	170617062	74484211	19268167	224707931	773661570	55.9015518717208
Agrilus planipennis	353849136	11965854	20658335	7721017	805978	45704697	86855881	24.5460203695396
Anopheles gambiae	265011681	14556836	8430174	6904028	2383954	13962246	46237238	17.4472452782185
Anoplophora glabripennis	707712193	80890038	14708125	3927741	65766	193744915	293336585	41.4485701816925
Apis mellifera	250270657	1477978	93806	661247	0	8415504	10648535	4.25480762612934
Athalia rosae	163837890	2189910	199632	415788	18659	4286428	7110417	4.33991001715171
Atta cephalotes	317690795	14790388	3104389	1917120	80553	53276653	73169103	23.0315464443973
Belgica antarctica	89583723	89347	225787	64091	0	1927767	2306992	2.57523568204461
Blattella germanica	2055425512	118099518	96796661	3368694	41260001	566565387	826090261	40.1907175023913
Bombus terrestris	248654244	3914003	2676528	1987158	9100	17941728	26528517	10.6688374078184
Bombyx mori	481819406	14859808	52996846	2822023	45329577	66994932	183003186	37.9816968185794
Camponotus floridanus	232685334	3588249	1189283	1820352	245858	19473445	26317187	11.310204449757
Catajapyx silvestris	312272917	11564208	2999527	4563615	1450868	67274723	87852941	28.1333846828606
Centruroides exilicauda	931068862	60232232	19922674	2827127	40425	129049264	212071722	22.7772327757214
Ceratitis capitata	484773492	53984782	51057991	8093448	4481264	31292957	148910442	30.7175298273116
Cimex lectularius	650492763	26133805	77196299	8906041	14201408	70965264	197402817	30.346658445453
Copidosoma floridanum	645712421	24140234	15472247	28300530	1045178	77891713	146849902	22.7423071361361
Culex quinquefasciatus	579042118	148830919	19232476	12525560	10422015	82116713	273127683	47.1688802091595
Danaus plexippus	272853388	2556945	10476056	777496	1140231	13930574	28881302	10.5849160282371
Daphnia pulex	197206209	3913500	1756846	11804780	1769569	20903178	40147873	20.3583209694985
Drosophila ananassae	230993012	5851179	18214713	36010716	5878	32843785	92926271	40.2290399157183
Drosophila erecta	152712140	1620381	7925820	12413050	5791	6927427	28892469	18.9195626490468
Drosophila grimshawi	200467819	4081630	5726513	22750394	1989	7938263	40498789	20.202139775861
Drosophila melanogaster	143726002	1864630	6201553	14975264	0	4411181	27452628	19.1006690633474
Drosophila miranda	136728780	1193299	2169497	932607	12128	5964753	10272284	7.5128908485836
Drosophila mojavensis	193826310	4423019	6200643	12547097	0	15174518	38345277	19.7833188899897
Drosophila persimilis	188374079	3017923	10737250	21690609	44193	17715388	53205363	28.244524555844
Drosophila pseudoobscura	152696384	1814141	4620512	9081564	6593	7604926	23127736	15.1462237638843
Drosophila sechellia	166592095	4545125	10981352	16246960	0	5975207	37748644	22.6593248617229
Drosophila simulans	124966452	454842	3082710	4363044	10511	1017167	8928274	7.14453667933215
Drosophila virilis	206026697	2388960	7217526	14406968	2878	21536844	45553176	22.1103267990556
Drosophila willistoni	235516348	6979192	13395864	30867252	12943	23060371	74315622	31.5543369413999
Drosophila yakuba	165693946	2762860	7240428	18655858	4743	8220312	36884201	22.2604397386975
Ephemera danica	475911277	1587870	4342127	657361	5788	103286144	109879290	23.0881879270955
Euperipatoides rowelli	2681872052	81520224	68827726	43632247	1743681	591339224	787063102	29.3475261585671
Eurytemora affinis	494890867	4913699	2873823	2975606	0	118249976	129013104	26.0690007843689
Frankliniella occidentalis	415803855	2366622	800197	769380	500775	36574762	41011736	9.86324092642191
Gerris buenoi	1000194699	23294121	11729071	3527948	5436752	200880060	244867952	24.4820285735188
Halyomorpha halys	1150099797	15071472	137983767	10173492	12033787	277888335	453150853	39.4010027809787
Harpegnathos saltator	294465601	22402907	4860671	2536115	401040	38188633	68389366	23.2249083654427
Heliconius melpomene	273786188	3309141	10787521	1806703	5675476	62279040	83857881	30.6289669367835
Helicoverpa punctigera	432318525	1626618	8168605	684817	14403617	49299046	74182703	17.1592700081497
Homalodisca vitripennis	2247672265	33258334	50290153	1400275	5082654	223402079	313433495	13.9448041371814
Hyalella azteca	1181648033	17877377	22314001	1745793	6144	92142233	134085548	11.3473339146158
Ixodes scapularis	1765382190	50926831	55077295	19711825	11668591	568841548	706226090	40.0041472039547
Ladona fulva	1158111285	35625466	48467767	1277019	4772032	127344552	217486836	18.7794419082964
Latrodectus hesperus	1137104758	64136256	27759711	8159512	8420167	79950721	188426367	16.570713091678
Leptinotarsa decemlineata	1176182208	82875924	133162799	8299074	1354549	138863056	364555402	30.9948067162057
Limnephilus lunatus	1333324643	27934987	62350860	529611	28296255	293532450	412644163	30.9485139396767
Limulus polyphemus	1828256766	57602361	65031258	72495679	42695658	370231034	608055990	33.2587851612523
Linepithema humile	219500750	3146879	1635451	1634508	124443	16888693	23429974	10.6742113637425
Locusta migratoria	5759798599	548656473	922471727	110839523	122578589	1955778475	3660324787	63.5495273677711
Loxosceles reclusa	3262503565	277060302	237214458	41355923	45464181	479023789	1080118653	33.1070489726806
Lucilia cuprina	470583961	6587453	19759307	7925151	2180	85424374	119698465	25.4361548459149
Machilis hrabei	2144866089	88401084	56089285	7823768	31164907	429393676	612872720	28.5739386315599
Mayetiola destructor	185827756	2334815	634675	1332276	23062	14823623	19148451	10.3044084544615
Mengenilla moldrzyki	155727465	11658097	2671635	5169197	18013	55690413	75207355	48.2942138690821
Musca domestica	750403944	153293508	14279601	10470028	131797	218138285	396313219	52.8133177029251
Nasonia vitripennis	295780872	9357282	9442807	12159327	93355	25283154	56335925	19.0465071723773
Oncopeltus fasciatus	1098693218	24473805	59736772	6583561	17420216	123890779	232105133	21.1255634600632
Onthophagus taurus	270546467	20788548	19283682	2900456	35890	51627557	94636133	34.9796225577767
Orussus abietinus	201220334	2757902	424153	1413563	38403	34929859	39563880	19.6619691526802
Pachypsylla venusta	701795784	18682836	13497373	754417	9711493	129459210	172105329	24.5235626835855
Parasteatoda tepidariorum	1443909906	71202706	13909498	2196300	34445396	332296216	454050116	31.4458758204544
Pediculus humanus	110781312	2419628	1040406	939937	226962	2807314	7434247	6.71074106795197
Pogonomyrmex barbatus	235645958	6927372	1525631	3764006	113867	18340243	30671119	13.0157628250089
Solenopsis invicta	396009169	15467507	7574738	8638636	0	82023961	113704842	28.7126791248614
Strigamia maritima	176210797	2555637	1485499	20620465	342139	48848531	73852271	41.9113199970374
Tribolium castaneum	210248733	8676449	1786295	624856	32802	32662849	43783251	20.8245017105525
Trichogramma pretiosum	196221301	1988709	1912973	1512183	72212	19378013	24864090	12.671453034551
Zootermopsis nevadensis	485009472	14695064	26646385	236056	9305656	70248697	121131858	24.9751530625777
