# Supplementary material for: Diversity and evolution of the transposable element repertoire in arthropods with particular reference to insects
Source: BMC Evol Biol. 2019 Jan 9;19:11. doi: 10.1186/s12862-018-1324-9 (PMC6327564; doi:10.1186/s12862-018-1324-9)
Supplement: Supplementary file 4 — Genomic datasets. This tab-separated table contains the download URLs for the genome assemblies used in this study. (TXT 10 kB) [file 12862_2018_1324_MOESM4_ESM.txt]

#Species	Order	URL
Aedes aegypti	Diptera	ftp://ftp.ncbi.nlm.nih.gov/genomes/all/GCA_000004015.1_Aedes_aegypti/GCA_000004015.1_Aedes_aegypti_genomic.fna.gz
Atta cephalotes	Hymenoptera	ftp://ftp.ncbi.nlm.nih.gov/genomes/all/GCA_000143395.2_Attacep1.0/GCA_000143395.2_Attacep1.0_genomic.fna.gz
Acromyrmex echinatior	Hymenoptera	ftp://ftp.ncbi.nlm.nih.gov/genomes/all/GCA_000204515.1_Aech_3.9/GCA_000204515.1_Aech_3.9_genomic.fna.gz
Anopheles gambiae	Diptera	ftp://ftp.ncbi.nlm.nih.gov/genomes/all/GCA_000005575.1_AgamP3/GCA_000005575.1_AgamP3_genomic.fna.gz
Apis mellifera	Hymenoptera	ftp://ftp.ncbi.nlm.nih.gov/genomes/all/GCA_000002195.1_Amel_4.5/GCA_000002195.1_Amel_4.5_genomic.fna.gz
Acyrthosiphon pisum	Hemiptera	ftp://ftp.ncbi.nlm.nih.gov/genomes/all/GCA_000142985.2_Acyr_2.0/GCA_000142985.2_Acyr_2.0_genomic.fna.gz
Belgica antarctica	Diptera	ftp://ftp.ncbi.nlm.nih.gov/genomes/all/GCA_000775305.1_ASM77530v1/GCA_000775305.1_ASM77530v1_genomic.fna.gz
Bombyx mori	Lepidoptera	ftp://ftp.ncbi.nlm.nih.gov/genomes/all/GCF_000151625.1_ASM15162v1/GCF_000151625.1_ASM15162v1_genomic.fna.gz
Bombus terrestris	Hymenoptera	ftp://ftp.ncbi.nlm.nih.gov/genomes/all/GCA_000214255.1_Bter_1.0/GCA_000214255.1_Bter_1.0_genomic.fna.gz
Camponotus floridanus	Hymenoptera	ftp://ftp.ncbi.nlm.nih.gov/genomes/all/GCA_000147175.1_CamFlo_1.0/GCA_000147175.1_CamFlo_1.0_genomic.fna.gz
Culex quinquefasciatus	Diptera	ftp://ftp.ncbi.nlm.nih.gov/genomes/all/GCA_000209185.1_CulPip1.0/GCA_000209185.1_CulPip1.0_genomic.fna.gz
Drosophila ananassae	Diptera	ftp://ftp.ncbi.nlm.nih.gov/genomes/all/GCF_000005115.1_dana_caf1/GCF_000005115.1_dana_caf1_genomic.fna.gz
Drosophila erecta	Diptera	ftp://ftp.ncbi.nlm.nih.gov/genomes/all/GCF_000005135.1_dere_caf1/GCF_000005135.1_dere_caf1_genomic.fna.gz
Drosophila grimshawi	Diptera	ftp://ftp.ncbi.nlm.nih.gov/genomes/all/GCF_000005155.2_dgri_caf1/GCF_000005155.2_dgri_caf1_genomic.fna.gz
Drosophila melanogaster	Diptera	ftp://ftp.ncbi.nlm.nih.gov/genomes/all/GCA_000001215.4_Release_6_plus_ISO1_MT/GCA_000001215.4_Release_6_plus_ISO1_MT_genomic.fna.gz
Drosophila miranda	Diptera	ftp://ftp.ncbi.nlm.nih.gov/genomes/all/GCA_000269505.2_DroMir_2.2/GCA_000269505.2_DroMir_2.2_genomic.fna.gz
Drosophila mojavensis	Diptera	ftp://ftp.ncbi.nlm.nih.gov/genomes/all/GCF_000005175.2_dmoj_caf1/GCF_000005175.2_dmoj_caf1_genomic.fna.gz
Drosophila persimilis	Diptera	ftp://ftp.ncbi.nlm.nih.gov/genomes/all/GCF_000005195.2_dper_caf1/GCF_000005195.2_dper_caf1_genomic.fna.gz
Danaus plexippus	Lepidoptera	ftp://ftp.ncbi.nlm.nih.gov/genomes/all/GCA_000235995.1_DanPle_1.0/GCA_000235995.1_DanPle_1.0_genomic.fna.gz
Drosophila pseudoobscura	Diptera	ftp://ftp.ncbi.nlm.nih.gov/genomes/all/GCF_000001765.3_Dpse_3.0/GCF_000001765.3_Dpse_3.0_genomic.fna.gz
Daphnia pulex	Cladocera	ftp://ftp.ncbi.nlm.nih.gov/genomes/all/GCA_000187875.1_V1.0/GCA_000187875.1_V1.0_genomic.fna.gz
Drosophila sechellia	Diptera	ftp://ftp.ncbi.nlm.nih.gov/genomes/all/GCF_000005215.3_dsec_caf1/GCF_000005215.3_dsec_caf1_genomic.fna.gz
Drosophila simulans	Diptera	ftp://ftp.ncbi.nlm.nih.gov/genomes/all/GCA_000754195.2_ASM75419v2/GCA_000754195.2_ASM75419v2_genomic.fna.gz
Drosophila virilis	Diptera	ftp://ftp.ncbi.nlm.nih.gov/genomes/all/GCF_000005245.1_dvir_caf1/GCF_000005245.1_dvir_caf1_genomic.fna.gz
Drosophila willistoni	Diptera	ftp://ftp.ncbi.nlm.nih.gov/genomes/all/GCF_000005925.1_dwil_caf1/GCF_000005925.1_dwil_caf1_genomic.fna.gz
Drosophila yakuba	Diptera	ftp://ftp.ncbi.nlm.nih.gov/genomes/all/GCA_000005975.1_dyak_caf1/GCA_000005975.1_dyak_caf1_genomic.fna.gz
Heliconius melpomene	Lepidoptera	ftp://ftp.ncbi.nlm.nih.gov/genomes/all/GCA_000313835.2_ASM31383v2/GCA_000313835.2_ASM31383v2_genomic.fna.gz
Harpegnathos saltator	Hymenoptera	ftp://ftp.ncbi.nlm.nih.gov/genomes/all/GCA_000147195.1_HarSal_1.0/GCA_000147195.1_HarSal_1.0_genomic.fna.gz
Ixodes scapularis	Ixodida	ftp://ftp.ncbi.nlm.nih.gov/genomes/all/GCA_000208615.1_JCVI_ISG_i3_1.0/GCA_000208615.1_JCVI_ISG_i3_1.0_genomic.fna.gz
Linepithema humile	Hymenoptera	ftp://ftp.ncbi.nlm.nih.gov/genomes/all/GCA_000217595.1_Lhum_UMD_V04/GCA_000217595.1_Lhum_UMD_V04_genomic.fna.gz
Locusta migratoria	Orthoptera	ftp://ftp.ncbi.nlm.nih.gov/genomes/all/GCA_000516895.1_LocustGenomeV1/GCA_000516895.1_LocustGenomeV1_genomic.fna.gz
Limulus polyphemus	Xiphosura	ftp://ftp.ncbi.nlm.nih.gov/genomes/all/GCA_000517525.1_Limulus_polyphemus-2.1.2/GCA_000517525.1_Limulus_polyphemus-2.1.2_genomic.fna.gz
Mayetiola destructor	Diptera	ftp://ftp.ncbi.nlm.nih.gov/genomes/all/GCA_000149185.1_Mdes_1.0/GCA_000149185.1_Mdes_1.0_genomic.fna.gz
Musca domestica	Diptera	ftp://ftp.ncbi.nlm.nih.gov/genomes/all/GCF_000371365.1_Musca_domestica-2.0.2/GCF_000371365.1_Musca_domestica-2.0.2_genomic.fna.gz
Mengenilla moldrzyki	Strepsiptera	ftp://ftp.ncbi.nlm.nih.gov/genomes/all/GCA_000281935.1_Memo_1.0/GCA_000281935.1_Memo_1.0_genomic.fna.gz
Nasonia vitripennis	Hymenoptera	ftp://ftp.ncbi.nlm.nih.gov/genomes/all/GCA_000002325.2_Nvit_2.1/GCA_000002325.2_Nvit_2.1_genomic.fna.gz
Pogonomyrmex barbatus	Hymenoptera	ftp://ftp.ncbi.nlm.nih.gov/genomes/all/GCA_000187915.1_Pbar_UMD_V03/GCA_000187915.1_Pbar_UMD_V03_genomic.fna.gz
Pediculus humanus	Phthiraptera	ftp://ftp.ncbi.nlm.nih.gov/genomes/all/GCA_000006295.1_JCVI_LOUSE_1.0/GCA_000006295.1_JCVI_LOUSE_1.0_genomic.fna.gz
Solenopsis invicta	Hymenoptera	ftp://ftp.ncbi.nlm.nih.gov/genomes/all/GCA_000188075.1_Si_gnG/GCA_000188075.1_Si_gnG_genomic.fna.gz
Strigamia maritima	Myriapoda	ftp://ftp.ncbi.nlm.nih.gov/genomes/all/GCA_000239455.1_Smar_1.0/GCA_000239455.1_Smar_1.0_genomic.fna.gz
Tribolium castaneum	Coleoptera	ftp://ftp.ncbi.nlm.nih.gov/genomes/all/GCA_000002335.2_Tcas_3.0/GCA_000002335.2_Tcas_3.0_genomic.fna.gz
Zootermopsis nevadensis	Isoptera	ftp://ftp.ncbi.nlm.nih.gov/genomes/all/GCA_000696155.1_ZooNev1.0/GCA_000696155.1_ZooNev1.0_genomic.fna.gz
Agrilus planipennis Fairmaire	Coleoptera	ftp://ftp.hgsc.bcm.edu/I5K-pilot/Emerald_ash_borer/NCBI-submitted/Aplan.agp.contamination-free.scaffolds.50.fa
Anoplophora glabripennis	Coleoptera	ftp://ftp.hgsc.bcm.edu/I5K-pilot/Asian_long-horned_beetle/Agla_Btl03082013.genome.fa
Athalia rosae	Hymenoptera	ftp://ftp.hgsc.bcm.edu/I5K-pilot/Turnip_sawfly/Aros01112013-genome.fa
Blattella germanica	Isoptera	ftp://ftp.hgsc.bcm.edu/I5K-pilot/German_cockroach/Bgermanica.scaffolds
Catajapyx silvestris	Diplura	ftp://ftp.hgsc.bcm.edu/I5K-pilot/Silvestris_Northern_Forcepstail/forcepstail.consistent.scaffolds
Centruroides exilicauda	Scorpiones	ftp://ftp.hgsc.bcm.edu/I5K-pilot/Bark_scorpion/NCBI-submitted/Cscul.scaffolds.50.fa
Ceratitis capitata	Diptera	ftp://ftp.hgsc.bcm.edu/I5K-pilot/Mediterranean_fruit_fly/Ccap01172013-genome.fa
Cimex lectularius	Hemiptera	ftp://ftp.hgsc.bcm.edu/I5K-pilot/Bed_bug/Clec_Bbug02212013.genome.fa
Copidosoma floridanum	Hymenoptera	ftp://ftp.hgsc.bcm.edu/I5K-pilot/Copidosoma_floridanum/NCBI-submitted/Cflo.scaffolds.50.fa
Ephemera danica	Ephemeroptera	ftp://ftp.hgsc.bcm.edu/I5K-pilot/Mayfly/Edan07162013.scaffolds.fa
Euperipatoides rowelli	Euonychophora	ftp://ftp.hgsc.bcm.edu/I5K-pilot/Velvet_worm/pre_assembly/Erow.scaffolds.fasta
Eurytemora affinis	Calanoida	ftp://ftp.hgsc.bcm.edu/I5K-pilot/Eurytemora_affinis/NCBI-submitted/Eaff_11172013.genome.fa
Frankliniella occidentalis	Thysanoptera	ftp://ftp.hgsc.bcm.edu/I5K-pilot/Western_flower_thrips/NCBI-submitted/Focc.scaffolds
Gerris buenoi	Hemiptera	ftp://ftp.hgsc.bcm.edu/I5K-pilot/Water_strider/NCBI-submitted/Gbue_1.0-unplaced_scaffolds.fsa
Halyomorpha halys	Hemiptera	ftp://ftp.hgsc.bcm.edu/I5K-pilot/Brown_marmorated_stink_bug/Hhal.scaffolds.fa
Helicoverpa punctigera	Lepidoptera	ftp://ftp.hgsc.bcm.edu/I5K-pilot/Helicoverpa_punctigera/Hpun12202012.genome.fa
Homalodisca vitripennis	Hemiptera	ftp://ftp.hgsc.bcm.edu/I5K-pilot/Glassy-winged_sharpshooter/NCBI-submitted/Hvit.scaffolds
Hyalella azteca	Amphipoda	ftp://ftp.hgsc.bcm.edu/I5K-pilot/Hyalella_azteca/pre_assembly/Hazt.scaffolds.fasta
Ladona fulva	Odonata	ftp://ftp.hgsc.bcm.edu/I5K-pilot/Scarce_Chaser/Lful_Scha04012013-genome.fa
Latrodectus hesperus	Araneae	ftp://ftp.hgsc.bcm.edu/I5K-pilot/Western_black_widow_spider/NCBI-submitted/Lhes.scaffolds
Leptinotarsa decemlineata	Coleoptera	ftp://ftp.hgsc.bcm.edu/I5K-pilot/Colorado_Potato_Beetle/Ldec.genome.10062013.fa
Limnephilus lunatus	Trichoptera	ftp://ftp.hgsc.bcm.edu/I5K-pilot/Caddisfly/NCBI-submitted/Llun.contaminationfree.scaffolds.fa
Loxosceles reclusa	Araneae	ftp://ftp.hgsc.bcm.edu/I5K-pilot/Brown_recluse_spider/NCBI-submitted/Lrec.scaffolds
Lucilia cuprina	Diptera	ftp://ftp.hgsc.bcm.edu/I5K-pilot/Sheep_blowfly/NCBIsubmitted/Lcup.scaffolds
Machilis hrabei	Archaeognatha	ftp://ftp.hgsc.bcm.edu/I5K-pilot/Hrabes_jumping_bristletail/pre-assembly/Mhar.scaffolds.fasta
Oncopeltus fasciatus	Hemiptera	ftp://ftp.hgsc.bcm.edu/I5K-pilot/Milkweed_bug/NCBI-submitted/Ofas.contaminationfree.scaffolds
Onthophagus taurus	Coleoptera	ftp://ftp.hgsc.bcm.edu/I5K-pilot/Bull-headed_Dung_beetle/Otaur.scaffolds.fa
Orussus abietinus	Hymenoptera	ftp://ftp.hgsc.bcm.edu/I5K-pilot/Parasitic_wood_wasp/Oabi11242013.genome.fa
Pachypsylla venusta	Hemiptera	ftp://ftp.hgsc.bcm.edu/I5K-pilot/Hackberry_petiole_gall_psyllid/NCBI-submitted/Pven.scaffolds.50.fa
Parasteatoda tepidariorum	Araneae	ftp://ftp.hgsc.bcm.edu/I5K-pilot/Common_house_spider/NCBI-submitted/Ptep01282013.genome.fa
Trichogramma pretiosum	Hymenoptera	ftp://ftp.hgsc.bcm.edu/I5K-pilot/Trichogramma_pretiosum/Tpre_scaffolds.50.fa
